# Supplementary material for: Two RNA-binding proteins mediate the sorting of miR223 from mitochondria into exosomes
Source: eLife. 2023 Jul 25;12:e85878. doi: 10.7554/eLife.85878 (PMC10403255; doi:10.7554/eLife.85878)
Supplement: Figure 1—source data 1. [file elife-85878-fig1-data1.zip]

Archive with 10 entries (10 files):
- Figure 1b-source data 1.tif
- Figure 1b-Source data 2.pdf
- Figure 1c-source data 1.tif
- Figure 1c-Source data 2.pdf
- Figure 1f-source data 1.tif
- Figure 1f-source data 2.tif
- Figure 1f-source data 3.pdf
- Figure 1g-source data 1.tif
- Figure 1g-source data 2.tif
- Figure 1g-source data 3.pdf
