# Supplementary material for: Two RNA-binding proteins mediate the sorting of miR223 from mitochondria into exosomes
Source: eLife. 2023 Jul 25;12:e85878. doi: 10.7554/eLife.85878 (PMC10403255; doi:10.7554/eLife.85878)
Supplement: Figure 2—figure supplement 1—source data 1. [file elife-85878-fig2-figsupp1-data1.zip]

Archive with 9 entries (9 files):
- Figure 2-figure supplement 1a,1b,1e,1f-source data 1.tif
- Figure 2-figure supplement 1a-source data 2.pdf
- Figure 2-figure supplement 1b-source data 2.pdf
- Figure 2-figure supplement 1c-source data 1.tif
- Figure 2-figure supplement 1c-source data 2.pdf
- Figure 2-figure supplement 1d-source data 1.tif
- Figure 2-figure supplement 1d-source data 2.pdf
- Figure 2-figure supplement 1e-source data 2.pdf
- Figure 2-figure supplement 1f-source data 2.pdf
