# Supplementary material for: Two RNA-binding proteins mediate the sorting of miR223 from mitochondria into exosomes
Source: eLife. 2023 Jul 25;12:e85878. doi: 10.7554/eLife.85878 (PMC10403255; doi:10.7554/eLife.85878)
Supplement: Figure 3—source data 1. [file elife-85878-fig3-data1.zip]

Archive with 19 entries (19 files):
- Figure 3a-source data 1.tif
- Figure 3a-source data 2.tif
- Figure 3a-source data 3.tif
- Figure 3a-source data 4.pdf
- Figure 3c-source data 1.tif
- Figure 3c-source data 2.tif
- Figure 3c-source data 3.tif
- Figure 3c-source data 4.tif
- Figure 3c-source data 5.pdf
- Figure 3e-source data 1-Citrate Synthase.tif
- Figure 3e-source data 2-Tom20.tif
- Figure 3e-source data 3-AIF.tif
- Figure 3e-source data 4-Lamp1.tif
- Figure 3e-source data 5-GRP78.tif
- Figure 3e-source data 6-GAPDH.tif
- Figure 3e-source data 7.pdf
- Figure 3h-source data 1.tif
- Figure 3h-source data 2.tif
- Figure 3h-source data 3.pdf
