# Supplementary material for: Two RNA-binding proteins mediate the sorting of miR223 from mitochondria into exosomes
Source: eLife. 2023 Jul 25;12:e85878. doi: 10.7554/eLife.85878 (PMC10403255; doi:10.7554/eLife.85878)
Supplement: Figure 3—figure supplement 1—source data 1. [file elife-85878-fig3-figsupp1-data1.zip]

Archive with 13 entries (13 files):
- Figure 3-figure supplement 1b-source data 1.pdf
- Figure 3-figure supplement 1b-source data 2.pdf
- Figure 3-figure supplement 1b-source data 3.pdf
- Figure 3-figure supplement 1b-source data 4.pdf
- Figure 3-figure supplement 1b-source data 5.pdf
- Figure 3-figure supplement 1b-source data 6.pdf
- Figure 3-figure supplement 1b-source data 7.pdf
- Figure 3-figure supplement 1b-source data 8.pdf
- Figure 3-figure supplement 1b-source data 9.pdf
- Figure 3-figure supplement 1c-source data 1.pdf
- Figure 3-figure supplement 1c-source data 2.pdf
- Figure 3-figure supplement 1c-source data 3.pdf
- Figure 3-figure supplement 1c-source data 4.pdf
