# Supplementary material for: Two RNA-binding proteins mediate the sorting of miR223 from mitochondria into exosomes
Source: eLife. 2023 Jul 25;12:e85878. doi: 10.7554/eLife.85878 (PMC10403255; doi:10.7554/eLife.85878)
Supplement: Figure 4—figure supplement 2—source data 1. [file elife-85878-fig4-figsupp2-data1.zip]

Archive with 2 entries (2 files):
- Figure 4-figure supplement 2a-source data 1.tif
- Figure 4-figure supplement 2a-source data 2.pdf
