# Supplementary material for: Two RNA-binding proteins mediate the sorting of miR223 from mitochondria into exosomes
Source: eLife. 2023 Jul 25;12:e85878. doi: 10.7554/eLife.85878 (PMC10403255; doi:10.7554/eLife.85878)
Supplement: Figure 5—source data 1. [file elife-85878-fig5-data1.zip]

Archive with 9 entries (9 files):
- Figure 5b-source data 1-YBAP1.tif
- Figure 5b-source data 2-Citrate Synthase.tif
- Figure 5b-source data 3-COX IV.tif
- Figure 5b-source data 4-Tim23.tif
- Figure 5b-source data 5-AIF.tif
- Figure 5b-source data 6-Tom20.tif
- Figure 5b-source data 7-YBX1.tif
- Figure 5b-source data 8-Tubulin.tif
- Figure 5b-source data 9.pdf
